# Supplementary material for: Coexisting Conditions Modifying Phenotypes of Patients with 22q11.2 Deletion Syndrome
Source: Genes (Basel). 2023 Mar 9;14(3):680. doi: 10.3390/genes14030680 (PMC10048180; doi:10.3390/genes14030680)
Supplement: Supplementary file 1 [file genes-14-00680-s001.zip]

Archive with 5 entries (5 files):
- Supplementary Table S1.pdf
- Supplementary Table S2.xlsx
- Supplementary Table S3.pdf
- Supplementary Table S4.pdf
- Supplementary Table S5.xlsx
