# Supplementary material for: Coexisting Conditions Modifying Phenotypes of Patients with 22q11.2 Deletion Syndrome
Source: Genes (Basel). 2023 Mar 9;14(3):680. doi: 10.3390/genes14030680 (PMC10048180; doi:10.3390/genes14030680)
Supplement: Supplementary file 1 [file genes-14-00680-s001.zip › Supplementary Table S2.xlsx]

## Sheet: Arkusz1
	Nr DNA	size of 22q11.2 deletion	Sex	Age	Cardiovascular system defects	Tetralogy of Fallot	Ventricular septal defect - VSD	Interrupted aortic arch - IAA	Truncus arteriosus / Persistent truncus arteriosus, PTA	Vascular ring - VR	Pulmonary atresia - PA	Bicuspid aortic valve - BAV	Atrial septal defect – ASD	Conotruncal heart defects/ Conotruncal cardiac anomaly	Aberrant subclavian	Cyanosis	Other Cardiovascular system defects	Immune system defects	Defects in humoral immunity	IgA deficiency	Recurrent infections	Acute otitis media	Chronic sinusitis	T-cell lymphopenia	Delay IgG production	Thymic aplasia with absent T cells	Thymic hypoplasia	Other Immune system defects	Autoimmune diseases	Juvenile rheumatoid arthritis	Vitiligo	Graves' disease	Thrombocytopenia	Haemolytic anemia	Neutropenia	Hashimoto thyroiditis	Other immune diseases	Palatal abnormalities	Submucosal cleft palate	Unilateral cleft palate	Bilateral cleft palate	Unilateral cleft lip	Bilateral cleft lip	Bifid uvula	Other palatal abnormalities	Velopharyngeal insufficiency (VPI)	Hypernasal speech	Increased nasal resonance	Nasal regurgitation
						HP:0001636	HP:0001629	HP:0011611	HP:0001660	HP:0010775	HP:0004935	HP:0001647	HP:0001631	HP:0001710	HP:0011592; HP:0011595; HP:0011598	HP:0000961			HP:0005368	HP:0002720	HP:0002719	HP:0000371	HP:0011109	HP:0001888		HP:0010515	HP:0000777			HP:0005681	HP:0001045	HP:0100647	HP:0001873	HP:0004804	HP:0001875	HP:0000872			HP:0000176	HP:0100334	HP:0100337	HP:0100333	HP:0100336	HP:0000193		HP:0000220	HP:0001611		HP:0011469
GC034789	105757	AD	F	6 m	1	NA	1	NA	NA	NA	NA	NA	1	NA	NA	NA	1	0	0	0	0	0	0	0	0	0	0	NA	NA	NA	NA	NA	NA	NA	NA	NA	NA	0	0	0	0	0	0	0	NA	1	NA	NA	1
GC034788	105597	AD	M	2 y	0	0	0	0	0	0	0	0	0	0	0	NA	NA	1	0	0	1	0	0	0	0	0	NA	NA	0	0	0	0	0	0	0	0	NA	1	0	0	0	0	0	1	NA	1	0	0	NA
GC034787	105566	AD	M	1 y	1	0	1	0	1	0	0	0	0	1	0	NA	1	1	0	0	1	0	0	1	0	1	NA	NA	0	0	0	0	0	0	0	0	NA	1	0	0	0	0	0	1	NA	1	0	0	1
GC034786	105565	AD	M	2 y 6 m	1	0	1	0	1	0	0	0	0	0	0	NA	NA	0	0	0	0	0	0	0	0	0	NA	NA	0	0	0	0	0	0	0	0	NA	0	0	0	0	0	0	0	NA	1	1	0	1
GC034785	105734	AD	M	19 y	0	0	0	0	0	0	0	0	0	0	0	NA	NA	1	1	1	1	0	0	1	0	0	1	NA	0	0	0	0	0	0	0	0	NA	1	1	0	0	0	0	0	1	1	1	1	1
GC034784	105733	AD	M	15 y	1	0	1	0	0	0	0	0	0	0	0	NA	1	1	1	0	1	1	0	1	0	1	NA	NA	0	0	0	0	0	0	0	0	NA	1	1	0	0	0	0	0	NA	1	1	1	1
GC034783	105642	AD	F	8 y	1	0	0	0	0	0	0	0	1	1	1	NA	NA	1	0	0	0	0	0	0	0	1	NA	NA	0	0	0	0	0	0	0	0	NA	0	0	0	0	0	0	0	NA	1	1	1	1
GC034782	105714	AD	M	3 y	1	NA	1	NA	NA	NA	NA	NA	NA	NA	NA	NA	1	1	0	0	1	0	NA	1	NA	0	NA	NA	0	0	0	0	0	0	0	0	NA	0	0	0	0	0	0	0	NA	1	1	1	1
GC034781	105803	AD	M	4 y	1	NA	1	1	NA	NA	NA	NA	1	NA	NA	NA	NA	1	NA	NA	1	1	1	NA	NA	NA	NA	NA	0	0	0	0	0	0	0	0	NA	1	1	NA	NA	NA	NA	0	NA	1	NA	NA	1
GC034780	105816	AD	M	10 y	0	0	0	0	0	0	0	0	0	0	0	NA	NA	1	0	0	1	1	1	1	0	0	0	NA	0	0	0	0	0	0	0	0	NA	1	1	0	0	0	0	NA	NA	1	1	0	1
GC034778	106036	AD	F	10 y	0	0	0	0	0	0	0	0	0	0	0	NA	NA	1	0	0	1	0	0	0	0	0	NA	NA	0	0	0	0	0	0	0	0	NA	0	0	0	0	0	0	0	NA	1	1	1	1
GC034777	105839	AD	M	12 y	1	1	1	0	0	0	0	0	1	0	0	NA	NA	1	0	0	1	0	0	0	0	0	1	NA	0	0	0	0	0	0	0	0	NA	1	1	0	0	0	0	0	NA	1	NA	NA	1
GC034779	105979	AD	F	7 y	0	0	0	0	0	0	0	0	0	0	0	NA	NA	1	0	0	1	1	NA	NA	0	0	NA	1	0	0	0	0	0	0	0	0	NA	1	0	0	0	0	0	1	NA	1	0	1	1
GC034767	106226	AD	F	3 y	1	1	1	NA	NA	NA	NA	NA	NA	NA	NA	NA	NA	0	0	0	0	0	0	0	0	0	NA	NA	0	0	0	0	0	0	0	0	NA	0	0	0	0	0	0	0	NA	1	NA	NA	1
GC034768	106070	AD	M	6 y	1	0	1	1	0	0	0	1	1	0	0	NA	NA	1	0	0	1	1	0	0	NA	1	NA	NA	0	0	0	0	0	0	0	0	NA	1	1	0	0	0	0	1	NA	1	1	NA	0
GC034769	106153	AD	F	14 y	0	0	0	0	0	0	0	0	0	0	0	NA	NA	1	0	0	0	0	0	1	0	0	NA	NA	1	0	0	0	0	0	0	1	NA	0	0	0	0	0	0	0	NA	1	1	1	1
GC034770	106152	AD	M	4 y	1	0	0	0	0	0	0	0	0	0	0	NA	1	1	1	0	1	0	0	1	1	0	1	NA	0	0	0	0	0	0	0	0	NA	1	1	0	0	0	0	0	1	1	1	1	1
GC034771	106151	AD	F	5 y	1	0	1	1	0	0	0	0	0	1	0	NA	1	1	0	0	1	0	0	1	0	0	1	NA	0	0	0	0	0	0	0	0	NA	0	0	0	0	0	0	0	NA	1	1	1	1
GC034790	106149	AD	F	33 y	0	0	0	0	0	0	0	0	0	0	0	NA	NA	1	0	0	1	0	0	NA	NA	NA	NA	NA	0	0	0	0	0	0	0	0	NA	0	0	0	0	0	0	0	NA	1	1	1	1
GC034772	106150	AD	F	3 y	1	0	0	0	0	0	0	0	0	0	0	NA	1	1	0	NA	1	0	0	1	0	0	1	NA	0	0	0	0	0	0	0	0	NA	0	0	0	0	0	0	0	0	1	1	NA	1
GC034773	106148	AD	M	6 y	1	0	1	1	0	0	0	0	1	1	0	NA	1	1	0	0	1	0	0	1	0	NA	1	NA	0	0	0	0	0	0	0	0	NA	0	0	0	0	0	0	0	NA	1	1	NA	1
GC034774	106147	AD	F	35 y	1	0	0	0	0	0	0	0	1	0	0	NA	1	1	NA	NA	1	0	0	1	NA	NA	NA	NA	0	0	0	0	0	0	0	0	NA	0	0	0	0	0	0	0	NA	1	1	1	1
GC034775	105732	AD	M	15 y	1	1	1	0	0	0	0	0	1	1	0	NA	NA	1	1	0	1	0	0	0	1	NA	NA	NA	0	0	0	0	0	0	0	0	NA	0	0	0	0	0	0	0	NA	1	1	1	1
GC034776	105226	AD	M	1 y 6 m	1	1	1	0	0	0	1	0	1	1	0	NA	NA	1	1	0	0	0	0	0	0	0	0	1	1	0	0	0	0	0	0	0	1	1	0	0	0	0	0	0	1	0	NA	NA	0
GC028956	CH03-050R	AD	F	13 y	1	0	1	0	0	0	0	0	0	0	0	NA	1	1	0	0	1	1	0	0	0	0	NA	NA	0	0	0	0	0	0	0	0	NA	1	0	0	0	0	0	0	1	1	1	0	0
GC028957	CHOU-201	AD	F	27 y	1	1	0	0	0	0	0	0	0	0	0	NA	NA	1	0	0	1	0	0	0	0	0	0	NA	1	0	0	0	1	0	0	0	NA	0	0	0	0	0	0	0	0	1	1	0	1
GC030952	CH04-208R	AD		24 y	0	0	0	0	0	0	0	0	0	0	0	NA	NA	1	0	0	1	1	1	0	0	0	0	NA	0	0	0	0	0	0	0	0	NA	1	0	0	0	0	0	1	NA	0	0	0	0
GC030954	CH05-037R2	AD	F	27 y	0	0	0	0	0	0	0	0	0	0	0	NA	NA	1	0	0	1	1	1	0	0	0	0	NA	0	0	0	0	0	0	0	0	NA	1	0	0	0	0	0	0	1	1	1	0	1
GC028959	CH05-342R	AD	F	22 y	1	0	1	1	0	0	0	1	1	0	0	NA	NA	1	0	0	0	1	0	0	0	0	0	NA	0	0	0	0	0	0	0	0	NA	1	1	0	0	0	0	1	NA	1	1	0	1
GC030956	D15-085	AD	M	7 y	1	0	0	0	0	0	0	0	0	0	0	NA	1	0	0	0	0	0	0	0	0	0	0	NA	0	0	0	0	0	0	0	0	NA	0	0	0	0	0	0	0	NA	0	0	0	0
GC030951	D14-163seq	AD	M	6 y	1	1	0	0	0	0	1	0	0	0	0	NA	1	1	0	0	0	1	0	0	0	0	0	NA	0	0	0	0	0	0	0	0	NA	0	0	0	0	0	0	0	NA	NA	NA	NA	NA
GC030953	D14-147sg	AD	M	3 y	1	0	1	0	1	0	0	0	0	0	0	NA	1	1	0	0	1	0	0	0	0	1	0	NA	0	0	0	0	0	0	0	0	NA	1	0	0	0	0	0	0	1	0	0	0	0
GC030957	CH97-071R	AD	M	NA	1	0	0	0	0	0	0	0	0	0	1	0	NA	1	0	0	1	1	1	0	0	0	0	NA	0	0	0	0	0	0	0	0	NA	1	0	0	0	0	0	0	1	1	0	0	1
GC030955	D14-159	AD	M	6 y	0	0	0	0	0	0	0	0	0	0	0	0	NA	1	0	0	1	1	0	0	0	0	0	NA	0	0	0	0	0	0	0	0	NA	1	0	0	1	0	1	0	1	NA	NA	NA	NA
D11-096sg	D11-096sg	AD	M	5 y	1	0	1	0	0	0	0	0	1	0	0	0	NA	1	0	0	1	1	1	0	0	0	0	NA	0	0	0	0	0	0	0	0	NA	1	0	NA	NA	NA	NA	NA	1	1	NA	NA	1
GC034791	102930	AD	M	26 y	0	0	0	0	0	0	0	0	0	0	0	NA	NA	1	NA	NA	1	NA	NA	NA	NA	NA	NA	NA	0	0	0	0	0	0	0	0	NA	0	0	0	0	0	0	0	NA	1	0	0	0
GC034792	106886	AD	F	6 y	1	0	0	0	0	0	0	0	0	0	0	NA	1	0	0	0	0	0	0	0	0	0	0	NA	NA	NA	NA	NA	NA	NA	NA	NA	NA	1	1	NA	NA	NA	NA	NA	NA	1	1	1	NA
GC034793	106760	AD	M	7 y	1	1	1	NA	NA	NA	NA	NA	NA	NA	NA	NA	NA	1	NA	0	1	1	NA	NA	0	1	NA	NA	NA	NA	NA	NA	NA	NA	NA	NA	NA	1	NA	NA	NA	NA	NA	1	NA	1	NA	NA	NA
GC034794	106704	AD	F	6 m	1	1	1	NA	NA	NA	1	NA	NA	NA	1	NA	NA	1	NA	NA	NA	1	NA	NA	NA	NA	1	NA	NA	NA	NA	NA	NA	NA	NA	NA	NA	0	0	0	0	0	0	0	NA	1	NA	NA	1
GC034795	106684	AD	M	12 y	1	NA	1	NA	NA	NA	NA	NA	1	NA	NA	NA	NA	1	NA	NA	1	1	NA	NA	NA	0	NA	NA	1	0	1	0	0	0	0	0	NA	0	0	0	0	0	0	0	NA	1	1	NA	1
GC034796	106683	18375151- AC	M	1 y 3 m	1	NA	1	1	NA	NA	NA	1	1	NA	1	NA	NA	1	0	0	0	0	0	0	0	1	0	NA	0	0	0	0	0	0	0	0	NA	0	0	0	0	0	0	0	NA	1	NA	NA	1
GC034797	106663	AD	F	2 y 2 m	1	NA	1	NA	NA	NA	1	NA	1	NA	NA	NA	1	1	NA	NA	NA	NA	NA	NA	NA	1	1	NA	NA	NA	NA	NA	NA	NA	NA	NA	NA	1	1	NA	NA	NA	NA	NA	NA	1	NA	NA	1
GC034798	106640	AD	F	1y 6 m	1	NA	NA	NA	NA	1	NA	NA	1	NA	NA	NA	NA	1	NA	NA	1	NA	NA	NA	NA	NA	NA	NA	NA	NA	NA	NA	NA	NA	NA	NA	NA	1	NA	NA	NA	NA	NA	NA	1	1	NA	NA	1
GC034799	106163	AD	F	3 y	1	0	0	0	0	0	0	0	1	NA	NA	NA	1	1	NA	NA	1	NA	NA	NA	NA	NA	NA	NA	NA	NA	NA	NA	NA	NA	NA	NA	NA	1	NA	1	NA	1	NA	NA	NA	1	1	NA	NA
GC034800	107284	AD	F	7 y	0	0	0	0	0	0	0	0	0	0	0	NA	NA	1	NA	NA	1	NA	1	NA	NA	NA	NA	NA	NA	NA	NA	NA	NA	NA	NA	NA	NA	1	0	0	0	0	0	0	1	1	0	NA	1
GC034807	102965	AD	M	17 y	1	NA	NA	NA	NA	NA	NA	NA	1	NA	NA	NA	NA	1	NA	NA	1	1	NA	NA	NA	NA	NA	NA	NA	NA	NA	NA	NA	NA	NA	NA	NA	1	1	NA	NA	NA	NA	1	NA	1	1	NA	1
GC034808	107504	AD	M	6 y	0	0	0	0	0	0	0	0	0	0	0	0	NA	1	0	0	1	1	0	NA	NA	NA	NA	NA	NA	NA	NA	NA	NA	NA	NA	NA	NA	1	1	NA	NA	NA	NA	1	NA	1	NA	NA	NA
GC034812	107620	AD	M	9 y	1	0	0	0	0	0	0	0	0	0	0	0	1	1	0	0	1	0	0	0	0	0	0	NA	0	0	0	0	0	0	0	0	NA	1	0	0	1	0	0	NA	NA	1	1	NA	1
GC034813	107610	AD	M	12 y	1	1	1	0	0	0	0	0	1	1	0	0	NA	1	NA	NA	1	0	0	NA	NA	NA	NA	NA	0	0	0	0	0	0	0	0	NA	1	1	0	0	0	0	0	NA	1	1	1	0
GC034814	107674	AD	M	8 y	0	0	0	0	0	0	0		0	0	0	0	NA	0	NA	NA	0	0	0	NA	NA	NA	NA	NA	0	0	0	0	0	0	0	0	NA	0	0	0	0	0	0	0	NA	1	0	0	0
GC034825	107806	AD	F	34 y	0	0	0	0	0	0	0	0	0	0	0	0	NA	0	0	0	0	0	0	0	0	0	0	NA	1	0	0	1	0	0	0	0	NA	0	0	0	0	0	0	NA	NA	1	1	NA	NA
GC034822	103110	AD	M	10 y	1	0	0	0	0	0	0	0	1	0	0	0	1	1	0	0	1	0	0	0	0	0	0	NA	1	0	0	0	0	0	0	0	1	1	0	0	0	0	0	1	NA	1	1	1	1
GC034823	107875	17397633-AB	F	25 y	1	0	1	0	0	0	0	0	0	0	0	0	1	0	0	0	0	0	0	0	0	0	0	NA	0	0	0	0	0	0	0	0	NA	1	NA	1	0	1	0	1	NA	1	1	NA	1
GC034815	107704	AD	F	17 y	1	0	0	0	0	0	0	0	0	0	0	0	1	1	1	1	1	1	1	1	NA	NA	NA	NA	1	NA	1	NA	1	NA	NA	1	NA	0	0	0	0	0	0	0	NA	1	1	1	1
GC034824	106502	AD	F	2 y 3 m	1	0	0	0	0	0	0	0	0	0	0	0	1	1	NA	NA	1	NA	NA	NA	NA	NA	1	NA	NA	NA	NA	NA	NA	NA	NA	NA	NA	1	0	0	0	0	0	0	1	1	1	NA	1
GC034870	108779	AB	F	7 y	1	1	1	NA	NA	NA	NA	NA	NA	NA	NA	NA	1	1	0	0	1	0	1	1	0	0	0	1	0	0	0	0	0	0	0	0	NA	0	0	0	0	0	0	0	NA	1	1	NA	1
GC034836	108360	AD	M	6 y	1	NA	NA	NA	NA	NA	NA	NA	NA	NA	NA	NA	1	1	NA	NA	1	1	1	NA	NA	NA	NA	1	NA	NA	NA	NA	NA	NA	NA	NA	1	1	1	NA	NA	NA	NA	NA	1	1	1	NA	1
GC034850	107755	AD	M	3 m	0	0	0	0	0	0	0	0	0	0	0	0	NA	0	0	0	0	0	0	0	0	0	0	NA	0	0	0	0	0	0	0	0	NA	1	1	NA	NA	NA	NA	1	NA	0	0	0	0
GC034851	108608	AD	F	1 m	1	NA	NA	NA	NA	NA	NA	NA	NA	NA	1	NA	NA	NA	NA	NA	NA	NA	NA	NA	NA	NA	NA	NA	NA	NA	NA	NA	NA	NA	NA	NA	NA	0	0	0	0	0	0	0	NA	1	NA	NA	NA
GC034874	109149	AD	F	9 y	1	1	NA	NA	NA	NA	NA	NA	NA	NA	NA	NA	1	1	1	1	1	0	0	1	NA	NA	1	NA	1	NA	NA	NA	NA	NA	NA	1	1	0	0	0	0	0	0	0	NA	1	1	NA	1
GC034873	107207	AD	M	1 y 4 m	0	0	0	0	0	0	0	0	0	0	0	0	NA	1	NA	NA	1	1	1	NA	NA	0	0	NA	1	NA	NA	NA	NA	1	NA	NA	NA	0	0	0	0	0	0	0	NA	1	0	0	NA
GC034898	108935	AD	F	9 m	0	0	0	0	0	0	0	0	0	0	0	0	NA	0	0	0	0	0	0	0	0	0	0	NA	0	0	0	0	0	0	0	0	NA	1	NA	1	0	0	0	0	NA	1	NA	NA	1
GC034899	109304	AD	M	1 y	1	1	0	0	0	0	0	0	0	0	0	0	1	1	0	0	1	0	0	0	0	1	0	NA	0	0	0	0	0	0	0	0	0	0	0	0	0	0	0	0	NA	NA	NA	NA	NA
GC034900	109345	AD	F	1 y	1	0	1	1	0	0	0	0	0	0	0	0	1	1	0	0	0	1	0	1	0	1	0	NA	NA	NA	NA	NA	NA	NA	NA	NA	NA	0	0	0	0	0	0	0	NA	1	1	1	1
GC034901	109348	AC	M	2 y 2 m	0	0	0	0	0	0	0	0	0	0	0	0	NA	1	NA	NA	1	1	0	NA	NA	NA	NA	NA	0	0	0	0	0	0	0	0	0	1	1	0	0	0	0	0	NA	1	1	0	1
GC034902	109377	AD	F	9 y	1	0	1	0	0	0	NA	NA	NA	1	0	0	NA	1	NA	NA	NA	NA	NA	1	NA	NA	NA	NA	NA	NA	NA	NA	NA	NA	NA	NA	NA	1	1	0	0	0	0	0	NA	1	0	0	1
GC034903	109394	AD	M	1 y	1	0	1	0	0	0	0	0	0	0	0	0	1	NA	NA	NA	NA	NA	NA	NA	NA	NA	NA	NA	NA	NA	NA	NA	NA	NA	NA	NA	NA	0	NA	0	0	0	0	0	NA	NA	0	NA	NA
GC034905	109484	AD	M	6 y	1	1	0	0	0	0	0	0	0	0	0	0	NA	1	NA	NA	0	1	0	NA	NA	NA	NA	NA	0	0	0	0	0	0	0	0	NA	0	0	0	0	0	0	0	NA	1	0	0	0
GC034872	109047	AD	M	10 y	1	NA	1	NA	NA	NA	NA	NA	1	NA	NA	NA	NA	0	0	0	0	0	0	0	0	0	0	NA	1	0	0	0	1	0	0	0	1	1	0	0	0	0	0	1	1	1	1	0	1
GC034871	106266	AD	F	34 y	1	0	0	0	0	0	0	0	0	0	0	0	1	1	NA	NA	1	NA	NA	NA	NA	NA	NA	1	1	NA	NA	NA	1	NA	NA	NA	NA	NA	NA	NA	NA	NA	NA	NA	NA	1	1	NA	NA
GC034904		AD	M	NA	NA	NA	NA	NA	NA	NA	NA	NA	NA	NA	NA	NA	NA	NA	NA	NA	NA	NA	NA	NA	NA	NA	NA	NA	NA	NA	NA	NA	NA	NA	NA	NA	NA	NA	NA	NA	NA	NA	NA	NA	NA	NA	NA	NA	NA
GC034921	109637	AD	M	13 y	1	0	0	0	0	0	0	0	0	0	0	0	1	1	0	0	1	0	0	0	0	0	0	NA	0	0	0	0	0	0	0	0	NA	0	0	0	0	0	0	0	NA	1	1	0	0
GC034922	109656	AD	F	5 y	1	0	0	0	0	0	0	0	0	0	0	0	1	1	NA	NA	1	NA	NA	NA	NA	NA	NA	1	NA	NA	NA	NA	NA	NA	NA	NA	NA	1	NA	1	NA	NA	NA	NA	NA	1	1	1	1
GC034926	107538	AD	F	1 y 4 m	1	0	1	0	0	0	0	0	1	0	0	0	NA	0	0	0	0	0	0	0	0	0	0	NA	0	0	0	0	0	0	0	0	NA	0	0	0	0	0	0	0	NA	1	0	0	1
GC034927	109743	AD	M	11 y	1	NA	1	NA	NA	NA	NA	NA	1	NA	NA	NA	NA	1	NA	NA	1	NA	NA	NA	NA	NA	NA	NA	1	NA	NA	NA	1	NA	NA	NA	NA	0	0	0	0	0	0	0	NA	1	NA	NA	1
GC034928	109824	AD	F	4 m	1	NA	1	1	NA	NA	NA	NA	NA	NA	NA	NA	NA	0	0	0	0	0	0	0	0	0	0	NA	0	0	0	0	0	0	0	0	NA	0	0	0	0	0	0	0	NA	1	NA	NA	1
GC034929	109690	AD	M	4 y	1	0	0	0	0	0	0	0	1	0	0	0	NA	1	0	0	1	0	0	1	0	0	0	NA	0	0	0	0	0	0	0	0	NA	1	1	0	0	0	0	0	NA	1	1	1	1
GC034930	109783	AD	F	4 m	1	NA	1	NA	1	NA	NA	NA	1	NA	NA	NA	1	1	1	1	1	1	1	1	1	0	1	1	NA	NA	NA	NA	NA	NA	NA	NA	NA	1	0	0	0	0	0	0	1	NA	NA	NA	NA
GC034931	109689	AD	M	7 y	0	0	0	0	0	0	0	0	0	0	0	0	NA	1	0	0	1	1	0	0	0	0	0	NA	0	0	0	0	0	0	0	0	NA	1	1	0	0	0	0	0	NA	1	1	1	1
GC034932	109708	AD	F	1 y	0	0	0	0	0	0	0	0	0	0	0	NA	NA	0	0	0	0	0	0	0	0	0	0	NA	0	0	0	0	0	0	0	0	NA	1	0	0	0	0	0	1	NA	1	0	0	1
GC034933	109811	AD	F	1 y	1	0	0	0	0	0	0	0	0	0	1	0	1	1	0	0	1	0	0	0	0	0	0	NA	0	0	0	0	0	0	0	0	NA	1	0	0	0	0	0	1	NA	1	0	NA	1
GC028958	CH00-002	AD	F	2 weeks	1	NA	1	NA	1	NA	NA	NA	1	NA	NA	NA	NA	1	NA	NA	NA	NA	NA	NA	NA	1	NA	NA	NA	NA	NA	NA	NA	NA	NA	NA	NA	NA	NA	NA	NA	NA	NA	NA	NA	NA	NA	NA	NA
GC034945	110096	AD	F	27 y	1	0	0	0	0	0	0	0	1	0	0	0	NA	1	0	0	1	0	1	0	0	0	0	NA	0	0	0	0	0	0	0	0	NA	0	0	0	0	0	0	0	NA	1	1	1	0
GC034946	110095	AD	F	2 y 9 m	1	0	1	0	0	0	0	0	1	0	0	0	NA	1	NA	NA	1	0	0	0	NA	NA	NA	NA	0	0	0	0	0	0	0	0	NA	0	0	0	0	0	0	0	NA	1	1	0	1
GC034947	109076	AD	M	1 m	1	NA	1	NA	NA	NA	NA	1	NA	NA	NA	NA	NA	1	NA	0	1	NA	NA	1	NA	0	NA	NA	NA	NA	NA	NA	NA	NA	NA	NA	NA	1	NA	NA	1	NA	NA	1	NA	1	NA	NA	1
GC034806	D15-111R	AD	M	5 y	NA	NA	NA	NA	NA	NA	NA	NA	NA	NA	NA	NA	NA	NA	NA	NA	NA	NA	NA	NA	NA	NA	NA	NA	NA	NA	NA	NA	NA	NA	NA	NA	NA	NA	NA	NA	NA	NA	NA	NA	NA	NA	NA	NA	NA
GC035414		AD	M	9 y	0	0	0	0	0	0	0	0	0	0	0	0	0	1	NA	NA	1	NA	NA	NA	NA	NA	NA	NA	NA	NA	NA	NA	NA	NA	NA	NA	NA	1	1	0	0	0	0	0	0	1	1	NA	NA
[truncated: 222 more columns]

## Sheet: Arkusz2
					Table 3. The most common disorders in patients with del 22q11.2 syndrome
					Disorder	%	Disorder	%
					Immune system defects	91.1	Muscoskeletal system problems	62.2
					Recurrent infections	71.1	Hypotonia	53.3
					T-cell lymphopenia	24.4	Ligamentous laxity	37.8
					Thymic aplasia	17.8	Idiopathic leg pain	22.2
					Chronic sinusitis	15.5	Dental problems	55.6
					Skeletal abnormalities	80	Growth delay	48.9
					Long fingers	51.1	Ear defects and hearing disorders	44.4
					Scoliosis	40	Short stature	44.4
					Syndactyly	6.7	Endocrinological disorders	37.8
					Velopharyngeal insufficiency	77.8	Hypothyroidism	15.5
					Cardiovascular system defects	71.1	Hypoparathyroidism	11.1
					Ventricular septal defect	48.9	Thyroid hypoplasia	6.7
					Atrial septal defect	31.1	Growth hormone deficiency	6.7
					Tetralogy of Fallot	20	Genitourinary tract anomalies	28.9
					Feeding difficulties	68.9	Umbilical hernia	26.7
					Nasopharyngeal reflux	64.4	Laryngotracheoesophageal anomalies	24.4
					Gastrointestinal problems	66.7	Hypocalcemia	35.5
					Chronic constipation	46.7	Structural and functional eye defects	33.3
					Gastroesophageal reflux	28.9	Structural CNS anomalies	20
					Esophageal dysmotility	6.6	Microcephaly	17.8
					Cleft palate	62.2	Balance disorder	13.3
Table 2. Psychomotor and intellectual development
Disorder	%	Disorder	%
Global developmental delay	73.3	Intellectual disability	26.7
Delayed speech development	71.3	borderline	4.4
Attention difficulties	53.3	mild	17.8
Specific learning disability	44.4	moderate	4.4
Problems with understanding abstract concepts	42.2	Psychiatric/behaviour problems	33.3
Visual spatial difficulties	28.9	Impaired social interactions	24.4
Impaired executive function	28.9	Rapid mood changes	22.2
Non-verbal learning disorder	24.4	Anxiety	15.5
ADHD	11.1	Phobias	4.4
Autism spectrum disorders	4.4	Obsessive-compulsive disorder	4.4
Table 1. The most common facial dysmorphic features
Feature	%	Feature	%
Underdeveloped nasal alae	82,2	Low-set ears	37,7
Bulbous nasal tip	73,3	Protruding ears	37,7
Malar flattening	55,5	Bitemporal narrowing	35,5
High nasal bridge	48,9	Wide nasal bridge	35,5
Deep-set eyes	46,7	Thin upper lip	35,5
Long face	46,7	Posteriorly rotated ears	35,5
Smooth philtrum	44,4	Helix deformities	35,5
Broad nasal root	42,2	Upslanting palpebral fissures	33,3
Hypertelorism	42,2	Prominent forehead	33,3
Asymmetric face	42,2	Micrognathia	33,3

## Sheet: Arkusz3
GC034788	M
GC034787	M
GC034786	M
GC034785	M
GC034784	M
GC034783	F
GC034782	M
GC034781	M
GC034780	M
GC034778	F
GC034777	M
GC034779	F
GC034767	F
GC034768	M
GC034769	F
GC034770	M
GC034771	F
GC034790	F
GC034772	F
GC034773	M
GC034774	F
GC034775	M
GC034776	M
GC028956	F
GC028957	F
GC030952	F
GC030954	F
GC028959	F
GC030956	M
GC030951	M
GC030953	M
GC030957	M
GC030955	M
D11-096sg	M
GC034776	M
GC034791	M
GC034792	F
GC034793	M
GC034794	F
GC034795	M
GC034796	M
GC034797	F
GC034798	F
GC034799	F

## Sheet: Arkusz4
Cardiovascular system defects	71.1		Immune system defects	91.1
Ventricular septal defect	48.9		Recurrent infections	71.1
Atrial septal defect	31.1		T-cell lymphopenia	24.4
Tetralogy of Fallot	20		Thymic aplasia	17.8
			Velopharyngeal insufficiency	77.8
Immune system defects	91.1		Cardiovascular system defects	71.1
Recurrent infections	71.1		Ventricular septal defect	48.9
T-cell lymphopenia	24.4		Atrial septal defect	31.1
Thymic aplasia	17.8		Tetralogy of Fallot	20
Cleft palate	62.2
Velopharyngeal insufficiency	77.8
Laryngotracheoesophageal anomalies	24.4
Hypocalcemia	35.5
Short stature	44.4
Endocrinological disorders	37.8
Hypothyroidism	15.5
Hypoparathyroidism	11.1
Thyroid hypoplasia	6.7
Growth hormone deficiency	6.7
Growth delay	48.9
Microcephaly	17.8
Structural and functional eye defects	33.3
Skeletal abnormalities	80
Muscoskeletal system problems	62.2
Hypotonia	53.3
Ligamentous laxity	37.8
Idiopathic leg pain	22.2
Dental problems	55.6
Ear defects and hearing disorders	44.4
Balance disorders	13.3
Structural CNS anomalies	20
Genitourinary tract anomalies	28.9
Gastrointestinal problems	95.5
Feeding difficulties	68.9
Nasopharyngeal reflux	64.4
Chronic constipation	46.7
Gastroesophageal reflux	28.9
Gastrointestinal anomalies	13.3
Umbilical hernia	26.7
Psychomotor and intellectual development
Global developmental delay	73.3
Delayed speech development	71.3
Attention difficulties	53.3
Visual spatial difficulties	28.9
Problems with understanding abstract concepts	42.2
Non-verbal learning disorder	24.4
Autism spectrum disorders	4.4
Intellectual disability	26.7
borderline	4.4
mild	17.8
moderate	4.4
Psychiatric/behaviour problems	33.3
Impaired social interactions	24.4
Rapid mood changes	22.2
Anxiety	15.5
Phobias	4.4
Obsessive-compulsive disorder	4.4
